# Supplementary material for: Contusion spinal cord injury upregulates p53 protein expression in rat soleus muscle at multiple timepoints but not key senescence cytokines
Source: Physiol Rep. 2020 Feb 5;8(3):e14357. doi: 10.14814/phy2.14357 (PMC7002538; doi:10.14814/phy2.14357)
Supplement: Supplementary file 1 [file PHY2-8-e14357-s001.xlsx]

## Sheet: Sheet1
Supplemental Table 1
Protein	Catalog #	Vendor
p53	2524	Cell Signaling
p27	3686S	Cell Signaling
p21	556431	BD Biosciences
p16	ab151303	abcam
Gene expression assays	Catalog #	Vendor
IL-1α	Rn00566700_m1	Applied Biosystems/Thermo
IL-1β	Rn00580432_m1	Applied Biosystems/Thermo
IL-6	Rn01410330_m1	Applied Biosystems/Thermo
TNFα	Rn01525859_g1	Applied Biosystems/Thermo
CXCL1	Rn00578225_m1	Applied Biosystems/Thermo
18S rrna	4333760T	Applied Biosystems/Thermo
