# Supplementary material for: Contusion spinal cord injury upregulates p53 protein expression in rat soleus muscle at multiple timepoints but not key senescence cytokines
Source: Physiol Rep. 2020 Feb 5;8(3):e14357. doi: 10.14814/phy2.14357 (PMC7002538; doi:10.14814/phy2.14357)
Supplement: Supplementary file 2 [file PHY2-8-e14357-s002.xlsx]

## Sheet: Soleus wet mass
Table Analyzed	Soleus mass (wet wet) 2 way						Table Analyzed	Soleus mass		Table Analyzed	Soleus mass		Table Analyzed	Soleus mass		Table Analyzed	Copy of Soleus mass
Two-way ANOVA	Ordinary						Column B	2 W SCI		Column D	1 M SCI		Column F	2 M SCI		Column B	3 M SCI
Alpha	0.05						vs.	vs.		vs.	vs.		vs.	vs.		vs.	vs.
							Column A	2 W Sham		Column C	1 M Sham		Column E	2 M Sham		Column A	3 M Sham
Source of Variation	% of total variation	P value	P value summary	Significant?
Interaction	2.419	0.3116	ns	No			Unpaired t test			Unpaired t test			Unpaired t test			Unpaired t test
Time	5.76	0.0453	*	Yes			P value	0.0005		P value	0.0019		P value	<0.0001		P value	0.001
Surgery	65.58	<0.0001	****	Yes			P value summary	***		P value summary	**		P value summary	****		P value summary	***
							Significantly different (P < 0.05)?	Yes		Significantly different (P < 0.05)?	Yes		Significantly different (P < 0.05)?	Yes		Significantly different (P < 0.05)?	Yes
ANOVA table	SS	DF	MS	F (DFn, DFd)	P value		One- or two-tailed P value?	Two-tailed		One- or two-tailed P value?	Two-tailed		One- or two-tailed P value?	Two-tailed		One- or two-tailed P value?	One-tailed
Interaction	0.004154	3	0.001385	F (3, 40) = 1.229	P=0.3116		t, df	t=4.997, df=10		t, df	t=4.171, df=10		t, df	t=8.075, df=10		t, df	t=4.173, df=10
Time	0.00989	3	0.003297	F (3, 40) = 2.927	P=0.0453
Surgery	0.1126	1	0.1126	F (1, 40) = 99.98	P<0.0001		How big is the difference?			How big is the difference?			How big is the difference?			How big is the difference?
Residual	0.04505	40	0.001126				Mean of column A	0.2237		Mean of column C	0.2375		Mean of column E	0.2788		Mean of column A	0.2645
							Mean of column B	0.1523		Mean of column D	0.1399		Mean of column F	0.155		Mean of column B	0.1698
Difference between column means							Difference between means (B - A) ± SEM	-0.07133 ± 0.01427		Difference between means (D - C) ± SEM	-0.09765 ± 0.02341		Difference between means (F - E) ± SEM	-0.1238 ± 0.01533		Difference between means (B - A) ± SEM	-0.09467 ± 0.02269
Mean of Sham	0.2511						95% confidence interval	-0.1031 to -0.03953		95% confidence interval	-0.1498 to -0.04549		95% confidence interval	-0.1580 to -0.08966		95% confidence interval	-0.1452 to -0.04412
Mean of SCI	0.1543						R squared (eta squared)	0.7141		R squared (eta squared)	0.635		R squared (eta squared)	0.867		R squared (eta squared)	0.6352
Difference between means	0.09687
SE of difference	0.009688						F test to compare variances			F test to compare variances			F test to compare variances			F test to compare variances
95% CI of difference	0.07729 to 0.1165						F, DFn, Dfd	1.015, 5, 5		F, DFn, Dfd	4.999, 5, 5		F, DFn, Dfd	1.353, 5, 5		F, DFn, Dfd	1.330, 5, 5
							P value	0.9872		P value	0.102		P value	0.7485		P value	0.7621
Data summary							P value summary	ns		P value summary	ns		P value summary	ns		P value summary	ns
Number of columns (Surgery)	2						Significantly different (P < 0.05)?	No		Significantly different (P < 0.05)?	No		Significantly different (P < 0.05)?	No		Significantly different (P < 0.05)?	No
Number of rows (Time)	4
Number of values	48						Data analyzed			Data analyzed			Data analyzed			Data analyzed
							Sample size, column A	6		Sample size, column C	6		Sample size, column E	6		Sample size, column A	6
							Sample size, column B	6		Sample size, column D	6		Sample size, column F	6		Sample size, column B	6

## Sheet: Soleus normalized mass
Table Analyzed	Soleus mass (normalized) 2 way						Table Analyzed	Soleus mass (normalized)			Table Analyzed	Soleus mass (normalized)			Table Analyzed	Soleus mass (normalized)			Table Analyzed	Soleus mass (normalized)
Two-way ANOVA	Ordinary						Column B	2 W SCI			Column D	1 M SCI			Column F	2 M SCI			Column H	3 M SCI
Alpha	0.05						vs.	vs.			vs.	vs.			vs.	vs.			vs.	vs.
							Column A	2 W Sham			Column C	1 M Sham			Column E	2 M Sham			Column G	3 M Sham
Source of Variation	% of total variation	P value	P value summary	Significant?
Interaction	3.923	0.3401	ns	No			Unpaired t test				Unpaired t test				Unpaired t test				Unpaired t test
Time	0.2273	0.9772	ns	No			P value	0.07			P value	0.0037			P value	0.0002			P value	0.0111
Surgery	50.44	<0.0001	****	Yes			P value summary	ns			P value summary	**			P value summary	***			P value summary	*
							Significantly different (P < 0.05)?	No			Significantly different (P < 0.05)?	Yes			Significantly different (P < 0.05)?	Yes			Significantly different (P < 0.05)?	Yes
ANOVA table	SS	DF	MS	F (DFn, DFd)	P value		One- or two-tailed P value?	Two-tailed			One- or two-tailed P value?	Two-tailed			One- or two-tailed P value?	Two-tailed			One- or two-tailed P value?	Two-tailed
Interaction	0.0001391	3	4.637e-05	F (3, 40) = 1.152	P=0.3401		t, df	t=2.028, df=10			t, df	t=3.765, df=10			t, df	t=5.584, df=10			t, df	t=3.109, df=10
Time	8.06e-06	3	2.687e-06	F (3, 40) = 0.06673	P=0.9772
Surgery	0.001789	1	0.001789	F (1, 40) = 44.42	P<0.0001		How big is the difference?				How big is the difference?				How big is the difference?				How big is the difference?
Residual	0.00161	40	4.026e-05				Mean of column A	0.03873			Mean of column C	0.0429			Mean of column E	0.0411			Mean of column G	0.04088
							Mean of column B	0.03087			Mean of column D	0.02563			Mean of column F	0.02833			Mean of column H	0.02995
Difference between column means							Difference between means (B - A) ± SEM	-0.007867 ± 0.003879			Difference between means (D - C) ± SEM	-0.01727 ± 0.004587			Difference between means (F - E) ± SEM	-0.01277 ± 0.002286			Difference between means (H - G) ± SEM	-0.01093 ± 0.003517
Mean of Sham	0.0409						95% confidence interval	-0.01651 to 0.0007762			95% confidence interval	-0.02749 to -0.007047			95% confidence interval	-0.01786 to -0.007673			95% confidence interval	-0.01877 to -0.003096
Mean of SCI	0.0287						R squared (eta squared)	0.2914			R squared (eta squared)	0.5863			R squared (eta squared)	0.7572			R squared (eta squared)	0.4914
Difference between means	0.01221
SE of difference	0.001832						F test to compare variances				F test to compare variances				F test to compare variances				F test to compare variances
95% CI of difference	0.008506 to 0.01591						F, DFn, Dfd	1.155, 5, 5			F, DFn, Dfd	12.66, 5, 5			F, DFn, Dfd	10.50, 5, 5			F, DFn, Dfd	2.655, 5, 5
							P value	0.878			P value	0.0145			P value	0.022			P value	0.3075
Data summary							P value summary	ns			P value summary	*			P value summary	*			P value summary	ns
Number of columns (Surgery)	2						Significantly different (P < 0.05)?	No			Significantly different (P < 0.05)?	Yes			Significantly different (P < 0.05)?	Yes			Significantly different (P < 0.05)?	No
Number of rows (Time)	4
Number of values	48						Data analyzed				Data analyzed				Data analyzed				Data analyzed
							Sample size, column A	6			Sample size, column C	6			Sample size, column E	6			Sample size, column G	6
							Sample size, column B	6			Sample size, column D	6			Sample size, column F	6			Sample size, column H	6

## Sheet: p53 Data
Table Analyzed	p53 2 way						Table Analyzed	p53 2 W		Table Analyzed	p53 1 M		Table Analyzed	p53 2 M		Table Analyzed	p53 3 M
Two-way ANOVA	Ordinary						Column B	2 W SCI		Column B	1 M SCI		Column B	2 M SCI		Column B	3 M SCI
Alpha	0.05						vs.	vs.		vs.	vs.		vs.	vs.		vs.	vs.
							Column A	2 W Sham		Column A	1 M Sham		Column A	2 M Sham		Column A	3 M Sham
Source of Variation	% of total variation	P value	P value summary	Significant?
Interaction	8.974	0.112	ns	No			Unpaired t test			Unpaired t test			Unpaired t test			Unpaired t test
Time	15.81	0.0184	*	Yes			P value	0.0152		P value	0.051		P value	0.0317		P value	0.837
Surgery	18.94	0.0007	***	Yes			P value summary	*		P value summary	ns		P value summary	*		P value summary	ns
							Significantly different (P < 0.05)?	Yes		Significantly different (P < 0.05)?	No		Significantly different (P < 0.05)?	Yes		Significantly different (P < 0.05)?	No
ANOVA table	SS	DF	MS	F (DFn, DFd)	P value		One- or two-tailed P value?	Two-tailed		One- or two-tailed P value?	Two-tailed		One- or two-tailed P value?	Two-tailed		One- or two-tailed P value?	Two-tailed
Interaction	6.134	3	2.045	F (3, 40) = 2.126	P=0.1120		t, df	t=2.924, df=10		t, df	t=2.216, df=10		t, df	t=2.496, df=10		t, df	t=0.2111, df=10
Time	10.81	3	3.602	F (3, 40) = 3.746	P=0.0184
Surgery	12.95	1	12.95	F (1, 40) = 13.47	P=0.0007		How big is the difference?			How big is the difference?			How big is the difference?			How big is the difference?
Residual	38.46	40	0.9615				Mean of column A	1		Mean of column A	1.772		Mean of column A	0.935		Mean of column A	1.46
							Mean of column B	2.665		Mean of column B	3.385		Mean of column B	1.922		Mean of column B	1.35
Difference between column means							Difference between means (B - A) ± SEM	1.665 ± 0.5694		Difference between means (B - A) ± SEM	1.613 ± 0.7280		Difference between means (B - A) ± SEM	0.9867 ± 0.3953		Difference between means (B - A) ± SEM	-0.1100 ± 0.5211
Mean of Sham	1.292						95% confidence interval	0.3962 to 2.934		95% confidence interval	-0.008696 to 3.235		95% confidence interval	0.1058 to 1.868		95% confidence interval	-1.271 to 1.051
Mean of SCI	2.33						R squared (eta squared)	0.4609		R squared (eta squared)	0.3294		R squared (eta squared)	0.3838		R squared (eta squared)	0.004437
Difference between means	-1.039
SE of difference	0.2831						F test to compare variances			F test to compare variances			F test to compare variances			F test to compare variances
95% CI of difference	-1.611 to -0.4666						F, DFn, Dfd	2.741, 5, 5		F, DFn, Dfd	2.423, 5, 5		F, DFn, Dfd	1.157, 5, 5		F, DFn, Dfd	2.500, 5, 5
							P value	0.2927		P value	0.3536		P value	0.8767		P value	0.3373
Data summary							P value summary	ns		P value summary	ns		P value summary	ns		P value summary	ns
Number of columns (Surgery)	2						Significantly different (P < 0.05)?	No		Significantly different (P < 0.05)?	No		Significantly different (P < 0.05)?	No		Significantly different (P < 0.05)?	No
Number of rows (Time)	4
Number of values	48						Data analyzed			Data analyzed			Data analyzed			Data analyzed
							Sample size, column A	6		Sample size, column A	6		Sample size, column A	6		Sample size, column A	6
							Sample size, column B	6		Sample size, column B	6		Sample size, column B	6		Sample size, column B	6

## Sheet: p27 Data
Table Analyzed	p27 2 way						Table Analyzed	p27 Column		Table Analyzed	p27 Column		Table Analyzed	p27 Column		Table Analyzed	p27 Column
Two-way ANOVA	Ordinary						Column B	2 W SCI		Column D	1 M SCI		Column F	2 M SCI		Column H	3 M SCI
Alpha	0.05						vs.	vs.		vs.	vs.		vs.	vs.		vs.	vs.
							Column A	2 W Sham		Column C	1 M Sham		Column E	2 M Sham		Column G	3 M Sham
Source of Variation	% of total variation	P value	P value summary	Significant?
Interaction	9.122	0.2392	ns	No			Unpaired t test			Unpaired t test			Unpaired t test			Unpaired t test
Time	5.656	0.4463	ns	No			P value	0.059		P value	0.8506		P value	0.1302		P value	0.3514
Surgery	2.076	0.3237	ns	No			P value summary	ns		P value summary	ns		P value summary	ns		P value summary	ns
							Significantly different (P < 0.05)?	No		Significantly different (P < 0.05)?	No		Significantly different (P < 0.05)?	No		Significantly different (P < 0.05)?	No
ANOVA table	SS	DF	MS	F (DFn, DFd)	P value		One- or two-tailed P value?	Two-tailed		One- or two-tailed P value?	Two-tailed		One- or two-tailed P value?	Two-tailed		One- or two-tailed P value?	Two-tailed
Interaction	0.5769	3	0.1923	F (3, 40) = 1.463	P=0.2392		t, df	t=2.130, df=10		t, df	t=0.1933, df=10		t, df	t=1.649, df=10		t, df	t=0.9774, df=10
Time	0.3577	3	0.1192	F (3, 40) = 0.9069	P=0.4463
Surgery	0.1313	1	0.1313	F (1, 40) = 0.9985	P=0.3237		How big is the difference?			How big is the difference?			How big is the difference?			How big is the difference?
Residual	5.258	40	0.1315				Mean of column A	1		Mean of column C	0.83		Mean of column E	0.5217		Mean of column G	0.7317
							Mean of column B	0.775		Mean of column D	0.8667		Mean of column F	0.83		Mean of column H	1.03
Difference between column means							Difference between means (B - A) ± SEM	-0.2250 ± 0.1056		Difference between means (D - C) ± SEM	0.03667 ± 0.1896		Difference between means (F - E) ± SEM	0.3083 ± 0.1870		Difference between means (H - G) ± SEM	0.2983 ± 0.3052
Mean of Sham	0.7708						95% confidence interval	-0.4604 to 0.01037		95% confidence interval	-0.3859 to 0.4592		95% confidence interval	-0.1084 to 0.7250		95% confidence interval	-0.3818 to 0.9784
Mean of SCI	0.8754						R squared (eta squared)	0.3121		R squared (eta squared)	0.003724		R squared (eta squared)	0.2137		R squared (eta squared)	0.0872
Difference between means	-0.1046
SE of difference	0.1047						F test to compare variances			F test to compare variances			F test to compare variances			F test to compare variances
95% CI of difference	-0.3161 to 0.1069						F, DFn, Dfd	4.076, 5, 5		F, DFn, Dfd	1.553, 5, 5		F, DFn, Dfd	2.525, 5, 5		F, DFn, Dfd	3.024, 5, 5
							P value	0.1492		P value	0.6406		P value	0.3323		P value	0.25
Data summary							P value summary	ns		P value summary	ns		P value summary	ns		P value summary	ns
Number of columns (Surgery)	2						Significantly different (P < 0.05)?	No		Significantly different (P < 0.05)?	No		Significantly different (P < 0.05)?	No		Significantly different (P < 0.05)?	No
Number of rows (Time)	4
Number of values	48						Data analyzed			Data analyzed			Data analyzed			Data analyzed
							Sample size, column A	6		Sample size, column C	6		Sample size, column E	6		Sample size, column G	6
							Sample size, column B	6		Sample size, column D	6		Sample size, column F	6		Sample size, column H	6

## Sheet: p16 data
Table Analyzed	p16 2 way						Table Analyzed	p16 Column		Table Analyzed	p16 Column		Table Analyzed	p16 Column		Table Analyzed	p16 Column
Two-way ANOVA	Ordinary						Column B	2 W SCI		Column D	1 M SCI		Column F	2 M SCI		Column H	3 M SCI
Alpha	0.05						vs.	vs.		vs.	vs.		vs.	vs.		vs.	vs.
							Column A	2 W Sham		Column C	1 M Sham		Column E	2 M Sham		Column G	3 M Sham
Source of Variation	% of total variation	P value	P value summary	Significant?
Interaction	5.956	0.363	ns	No			Unpaired t test			Unpaired t test			Unpaired t test			Unpaired t test
Time	15.71	0.0475	*	Yes			P value	0.7542		P value	0.7796		P value	0.1444		P value	0.0134
Surgery	5.709	0.0838	ns	No			P value summary	ns		P value summary	ns		P value summary	ns		P value summary	*
							Significantly different (P < 0.05)?	No		Significantly different (P < 0.05)?	No		Significantly different (P < 0.05)?	No		Significantly different (P < 0.05)?	Yes
ANOVA table	SS	DF	MS	F (DFn, DFd)	P value		One- or two-tailed P value?	Two-tailed		One- or two-tailed P value?	Two-tailed		One- or two-tailed P value?	Two-tailed		One- or two-tailed P value?	Two-tailed
Interaction	0.9042	3	0.3014	F (3, 40) = 1.093	P=0.3630		t, df	t=0.3218, df=10		t, df	t=0.2875, df=10		t, df	t=1.583, df=10		t, df	t=2.999, df=10
Time	2.385	3	0.795	F (3, 40) = 2.884	P=0.0475
Surgery	0.8667	1	0.8667	F (1, 40) = 3.144	P=0.0838		How big is the difference?			How big is the difference?			How big is the difference?			How big is the difference?
Residual	11.03	40	0.2756				Mean of column A	1.002		Mean of column C	0.5		Mean of column E	0.4233		Mean of column G	0.8883
							Mean of column B	0.8367		Mean of column D	0.545		Mean of column F	0.175		Mean of column H	0.1817
Difference between column means							Difference between means (B - A) ± SEM	-0.1650 ± 0.5127		Difference between means (D - C) ± SEM	0.04500 ± 0.1565		Difference between means (F - E) ± SEM	-0.2483 ± 0.1568		Difference between means (H - G) ± SEM	-0.7067 ± 0.2357
Mean of Sham	0.7033						95% confidence interval	-1.307 to 0.9774		95% confidence interval	-0.3038 to 0.3938		95% confidence interval	-0.5978 to 0.1011		95% confidence interval	-1.232 to -0.1816
Mean of SCI	0.4346						R squared (eta squared)	0.01025		R squared (eta squared)	0.008196		R squared (eta squared)	0.2005		R squared (eta squared)	0.4734
Difference between means	0.2688
SE of difference	0.1516						F test to compare variances			F test to compare variances			F test to compare variances			F test to compare variances
95% CI of difference	-0.03756 to 0.5751						F, DFn, Dfd	12.47, 5, 5		F, DFn, Dfd	3.039, 5, 5		F, DFn, Dfd	10.43, 5, 5		F, DFn, Dfd	7.369, 5, 5
							P value	0.015		P value	0.2478		P value	0.0223		P value	0.0469
Data summary							P value summary	*		P value summary	ns		P value summary	*		P value summary	*
Number of columns (Surgery)	2						Significantly different (P < 0.05)?	Yes		Significantly different (P < 0.05)?	No		Significantly different (P < 0.05)?	Yes		Significantly different (P < 0.05)?	Yes
Number of rows (Time)	4
Number of values	48						Data analyzed			Data analyzed			Data analyzed			Data analyzed
							Sample size, column A	6		Sample size, column C	6		Sample size, column E	6		Sample size, column G	6
							Sample size, column B	6		Sample size, column D	6		Sample size, column F	6		Sample size, column H	6

## Sheet: IL1a data
Table Analyzed	IL-1a Gene Expression 2 Way						Table Analyzed	IL-1a Column		Table Analyzed	IL-1a Column		Table Analyzed	IL-1a Column		Table Analyzed	IL-1a Column
Two-way ANOVA	Ordinary						Column B	2 W SCI		Column D	1 M SCI		Column F	2 M SCI		Column H	3 M SCI
Alpha	0.05						vs.	vs.		vs.	vs.		vs.	vs.		vs.	vs.
							Column A	2 W Sham		Column C	1 M Sham		Column E	2 M Sham		Column G	3 M Sham
Source of Variation	% of total variation	P value	P value summary	Significant?
Interaction	3.564	0.6157	ns	No			Unpaired t test			Unpaired t test			Unpaired t test			Unpaired t test
Time	11.41	0.1391	ns	No			P value	0.212		P value	0.9471		P value	0.39		P value	0.0124
Surgery	6.477	0.0769	ns	No			P value summary	ns		P value summary	ns		P value summary	ns		P value summary	*
							Significantly different (P < 0.05)?	No		Significantly different (P < 0.05)?	No		Significantly different (P < 0.05)?	No		Significantly different (P < 0.05)?	Yes
ANOVA table	SS	DF	MS	F (DFn, DFd)	P value		One- or two-tailed P value?	Two-tailed		One- or two-tailed P value?	Two-tailed		One- or two-tailed P value?	Two-tailed		One- or two-tailed P value?	Two-tailed
Interaction	0.58	3	0.1933	F (3, 40) = 0.6049	P=0.6157		t, df	t=1.333, df=10		t, df	t=0.06805, df=10		t, df	t=0.8986, df=10		t, df	t=3.042, df=10
Time	1.857	3	0.619	F (3, 40) = 1.937	P=0.1391
Surgery	1.054	1	1.054	F (1, 40) = 3.298	P=0.0769		How big is the difference?			How big is the difference?			How big is the difference?			How big is the difference?
Residual	12.78	40	0.3196				Mean of column A	1		Mean of column C	1.225		Mean of column E	0.9901		Mean of column G	1.018
							Mean of column B	0.7066		Mean of column D	1.256		Mean of column F	0.6553		Mean of column H	0.4299
Difference between column means							Difference between means (B - A) ± SEM	-0.2934 ± 0.2201		Difference between means (D - C) ± SEM	0.03055 ± 0.4489		Difference between means (F - E) ± SEM	-0.3348 ± 0.3726		Difference between means (H - G) ± SEM	-0.5878 ± 0.1933
Mean of Sham	1.058						95% confidence interval	-0.7838 to 0.1970		95% confidence interval	-0.9697 to 1.031		95% confidence interval	-1.165 to 0.4953		95% confidence interval	-1.018 to -0.1572
Mean of SCI	0.7619						R squared (eta squared)	0.1509		R squared (eta squared)	0.0004629		R squared (eta squared)	0.07472		R squared (eta squared)	0.4806
Difference between means	0.2964
SE of difference	0.1632						F test to compare variances			F test to compare variances			F test to compare variances			F test to compare variances
95% CI of difference	-0.03345 to 0.6262						F, DFn, Dfd	1.577, 5, 5		F, DFn, Dfd	2.363, 5, 5		F, DFn, Dfd	4.654, 5, 5		F, DFn, Dfd	11.80, 5, 5
							P value	0.6291		P value	0.367		P value	0.1168		P value	0.017
Data summary							P value summary	ns		P value summary	ns		P value summary	ns		P value summary	*
Number of columns (Surgery)	2						Significantly different (P < 0.05)?	No		Significantly different (P < 0.05)?	No		Significantly different (P < 0.05)?	No		Significantly different (P < 0.05)?	Yes
Number of rows (Time)	4
Number of values	48						Data analyzed			Data analyzed			Data analyzed			Data analyzed
							Sample size, column A	6		Sample size, column C	6		Sample size, column E	6		Sample size, column G	6
							Sample size, column B	6		Sample size, column D	6		Sample size, column F	6		Sample size, column H	6

## Sheet: IL1b data
Table Analyzed	IL-1b Gene expression 2 Way						Table Analyzed	IL-1b Column		Table Analyzed	IL-1b Column		Table Analyzed	IL-1b Column		Table Analyzed	IL-1b Column
Two-way ANOVA	Ordinary						Column B	2 W SCI		Column D	1 M SCI		Column F	2 M SCI		Column H	3 M SCI
Alpha	0.05						vs.	vs.		vs.	vs.		vs.	vs.		vs.	vs.
							Column A	2 W Sham		Column C	1 M Sham		Column E	2 M Sham		Column G	3 M Sham
Source of Variation	% of total variation	P value	P value summary	Significant?
Interaction	13.75	0.0579	ns	No			Unpaired t test			Unpaired t test			Unpaired t test			Unpaired t test
Time	14.19	0.0526	ns	No			P value	0.2687		P value	0.1118		P value	0.0381		P value	0.6558
Surgery	4.681	0.104	ns	No			P value summary	ns		P value summary	ns		P value summary	*		P value summary	ns
							Significantly different (P < 0.05)?	No		Significantly different (P < 0.05)?	No		Significantly different (P < 0.05)?	Yes		Significantly different (P < 0.05)?	No
ANOVA table	SS (Type III)	DF	MS	F (DFn, DFd)	P value		One- or two-tailed P value?	Two-tailed		One- or two-tailed P value?	Two-tailed		One- or two-tailed P value?	Two-tailed		One- or two-tailed P value?	Two-tailed
Interaction	4.134	3	1.378	F (3, 39) = 2.714	P=0.0579		t, df	t=1.171, df=10		t, df	t=1.762, df=9		t, df	t=2.388, df=10		t, df	t=0.4594, df=10
Time	4.266	3	1.422	F (3, 39) = 2.800	P=0.0526
Surgery	1.407	1	1.407	F (1, 39) = 2.771	P=0.1040		How big is the difference?			How big is the difference?			How big is the difference?			How big is the difference?
Residual	19.81	39	0.5078				Mean of column A	1		Mean of column C	0.9754		Mean of column E	0.9499		Mean of column G	1.069
							Mean of column B	1.371		Mean of column D	2.246		Mean of column F	0.5458		Mean of column H	1.219
Difference between column means							Difference between means (B - A) ± SEM	0.3705 ± 0.3164		Difference between means (D - C) ± SEM	1.271 ± 0.7211		Difference between means (F - E) ± SEM	-0.4042 ± 0.1692		Difference between means (H - G) ± SEM	0.1495 ± 0.3255
Predicted (LS) mean of Sham	0.9986						95% confidence interval	-0.3345 to 1.075		95% confidence interval	-0.3604 to 2.902		95% confidence interval	-0.7813 to -0.02708		95% confidence interval	-0.5757 to 0.8748
Predicted (LS) mean of SCI	1.345						R squared (eta squared)	0.1206		R squared (eta squared)	0.2566		R squared (eta squared)	0.3632		R squared (eta squared)	0.02067
Difference between predicted means	-0.3467
SE of difference	0.2083						F test to compare variances			F test to compare variances			F test to compare variances			F test to compare variances
95% CI of difference	-0.7680 to 0.07457						F, DFn, Dfd	11.02, 5, 5		F, DFn, Dfd	128.4, 5, 4		F, DFn, Dfd	13.57, 5, 5		F, DFn, Dfd	1.787, 5, 5
							P value	0.0198		P value	0.0003		P value	0.0124		P value	0.5393
Data summary							P value summary	*		P value summary	***		P value summary	*		P value summary	ns
Number of columns (Surgery)	2						Significantly different (P < 0.05)?	Yes		Significantly different (P < 0.05)?	Yes		Significantly different (P < 0.05)?	Yes		Significantly different (P < 0.05)?	No
Number of rows (Time)	4
Number of values	47						Data analyzed			Data analyzed			Data analyzed			Data analyzed
							Sample size, column A	6		Sample size, column C	5		Sample size, column E	6		Sample size, column G	6
							Sample size, column B	6		Sample size, column D	6		Sample size, column F	6		Sample size, column H	6

## Sheet: IL-6 data
Table Analyzed	IL-6 Gene expression 2 Way					Simple effects	Compare cell means regardless of rows and columns								T-Tests	Table Analyzed	IL-6 Column		Table Analyzed	IL-6 Column		Table Analyzed	IL-6 Column		Table Analyzed	IL-6 Column
Two-way ANOVA	Ordinary						Number of families	1								Column B	2 W SCI		Column D	1 M SCI		Column F	2 M SCI		Column H	3 M SCI
Alpha	0.05						Number of comparisons per family	28								vs.	vs.		vs.	vs.		vs.	vs.		vs.	vs.
							Alpha	0.05								Column A	2 W Sham		Column C	1 M Sham		Column E	2 M Sham		Column G	3 M Sham
Source of Variation	% of total variation	P value	P value summary	Significant?
Interaction	14.95	0.0449	*	Yes			Tukey's multiple comparisons test	Predicted (LS) mean diff.	95.00% CI of diff.	Significant?	Summary	Adjusted P Value				Unpaired t test			Unpaired t test			Unpaired t test			Unpaired t test
Row Factor	16.3	0.0335	*	Yes												P value	0.7115		P value	0.1264		P value	0.8053		P value	0.0207
Surgery	0.4623	0.6043	ns	No			2 W:Sham vs. 2 W:SCI	0.09808	-0.8725 to 1.069	No	ns	>0.9999				P value summary	ns		P value summary	ns		P value summary	ns		P value summary	*
							2 W:Sham vs. 1 M:Sham	-0.006936	-1.025 to 1.011	No	ns	>0.9999				Significantly different (P < 0.05)?	No		Significantly different (P < 0.05)?	No		Significantly different (P < 0.05)?	No		Significantly different (P < 0.05)?	Yes
ANOVA table	SS (Type III)	DF	MS	F (DFn, DFd)	P value		2 W:Sham vs. 1 M:SCI	-0.8656	-1.836 to 0.1050	No	ns	0.1107				One- or two-tailed P value?	Two-tailed		One- or two-tailed P value?	Two-tailed		One- or two-tailed P value?	Two-tailed		One- or two-tailed P value?	Two-tailed
Interaction	2.434	3	0.8113	F (3, 39) = 2.941	P=0.0449		2 W:Sham vs. 2 M:Sham	0.0934	-0.8772 to 1.064	No	ns	>0.9999				t, df	t=0.3805, df=10		t, df	t=1.684, df=9		t, df	t=0.2531, df=10		t, df	t=2.744, df=10
Row Factor	2.654	3	0.8847	F (3, 39) = 3.207	P=0.0335		2 W:Sham vs. 2 M:SCI	0.1557	-0.8149 to 1.126	No	ns	0.9995
Surgery	0.07528	1	0.07528	F (1, 39) = 0.2729	P=0.6043		2 W:Sham vs. 3 M:Sham	-0.01333	-0.9839 to 0.9573	No	ns	>0.9999				How big is the difference?			How big is the difference?			How big is the difference?			How big is the difference?
Residual	10.76	39	0.2758				2 W:Sham vs. 3 M:SCI	0.3642	-0.6064 to 1.335	No	ns	0.9267				Mean of column A	1		Mean of column C	1.007		Mean of column E	0.9066		Mean of column G	1.013
							2 W:SCI vs. 1 M:Sham	-0.105	-1.123 to 0.9130	No	ns	>0.9999				Mean of column B	0.9019		Mean of column D	1.866		Mean of column F	0.8443		Mean of column H	0.6358
Difference between column means							2 W:SCI vs. 1 M:SCI	-0.9637	-1.934 to 0.006875	No	ns	0.0528				Difference between means (B - A) ± SEM	-0.09808 ± 0.2578		Difference between means (D - C) ± SEM	0.8587 ± 0.5098		Difference between means (F - E) ± SEM	-0.06230 ± 0.2461		Difference between means (H - G) ± SEM	-0.3776 ± 0.1376
Predicted (LS) mean of Sham	0.9817						2 W:SCI vs. 2 M:Sham	-0.004687	-0.9753 to 0.9659	No	ns	>0.9999				95% confidence interval	-0.6724 to 0.4763		95% confidence interval	-0.2946 to 2.012		95% confidence interval	-0.6106 to 0.4860		95% confidence interval	-0.6842 to -0.07094
Predicted (LS) mean of SCI	1.062						2 W:SCI vs. 2 M:SCI	0.05761	-0.9130 to 1.028	No	ns	>0.9999				R squared (eta squared)	0.01427		R squared (eta squared)	0.2397		R squared (eta squared)	0.006368		R squared (eta squared)	0.4295
Difference between predicted means	-0.08019						2 W:SCI vs. 3 M:Sham	-0.1114	-1.082 to 0.8592	No	ns	>0.9999
SE of difference	0.1535						2 W:SCI vs. 3 M:SCI	0.2662	-0.7044 to 1.237	No	ns	0.9864				F test to compare variances			F test to compare variances			F test to compare variances			F test to compare variances
95% CI of difference	-0.3907 to 0.2303						1 M:Sham vs. 1 M:SCI	-0.8587	-1.877 to 0.1593	No	ns	0.1531				F, DFn, Dfd	6.106, 5, 5		F, DFn, Dfd	12.29, 5, 4		F, DFn, Dfd	3.058, 5, 5		F, DFn, Dfd	2.272, 5, 5
							1 M:Sham vs. 2 M:Sham	0.1003	-0.9176 to 1.118	No	ns	>0.9999				P value	0.0689		P value	0.0307		P value	0.2453		P value	0.3889
Data summary							1 M:Sham vs. 2 M:SCI	0.1626	-0.8553 to 1.181	No	ns	0.9995				P value summary	ns		P value summary	*		P value summary	ns		P value summary	ns
Number of columns (Surgery)	2						1 M:Sham vs. 3 M:Sham	-0.006393	-1.024 to 1.012	No	ns	>0.9999				Significantly different (P < 0.05)?	No		Significantly different (P < 0.05)?	Yes		Significantly different (P < 0.05)?	No		Significantly different (P < 0.05)?	No
Number of rows (Row Factor)	4						1 M:Sham vs. 3 M:SCI	0.3712	-0.6468 to 1.389	No	ns	0.9364
Number of values	47						1 M:SCI vs. 2 M:Sham	0.959	-0.01156 to 1.930	No	ns	0.0548				Data analyzed			Data analyzed			Data analyzed			Data analyzed
							1 M:SCI vs. 2 M:SCI	1.021	0.05074 to 1.992	Yes	*	0.0331				Sample size, column A	6		Sample size, column C	5		Sample size, column E	6		Sample size, column G	6
							1 M:SCI vs. 3 M:Sham	0.8523	-0.1183 to 1.823	No	ns	0.1216				Sample size, column B	6		Sample size, column D	6		Sample size, column F	6		Sample size, column H	6
							1 M:SCI vs. 3 M:SCI	1.23	0.2593 to 2.200	Yes	**	0.0052
							2 M:Sham vs. 2 M:SCI	0.0623	-0.9083 to 1.033	No	ns	>0.9999
							2 M:Sham vs. 3 M:Sham	-0.1067	-1.077 to 0.8639	No	ns	>0.9999
							2 M:Sham vs. 3 M:SCI	0.2709	-0.6997 to 1.241	No	ns	0.985
							2 M:SCI vs. 3 M:Sham	-0.169	-1.140 to 0.8016	No	ns	0.9992
							2 M:SCI vs. 3 M:SCI	0.2086	-0.7620 to 1.179	No	ns	0.9969
							3 M:Sham vs. 3 M:SCI	0.3776	-0.5930 to 1.348	No	ns	0.9128
							Test details	Predicted (LS) mean 1	Predicted (LS) mean 2	Predicted (LS) mean diff.	SE of diff.	N1	N2	q	DF
							2 W:Sham vs. 2 W:SCI	1	0.9019	0.09808	0.3032	6	6	0.4574	39
							2 W:Sham vs. 1 M:Sham	1	1.007	-0.006936	0.318	6	5	0.03084	39
							2 W:Sham vs. 1 M:SCI	1	1.866	-0.8656	0.3032	6	6	4.037	39
							2 W:Sham vs. 2 M:Sham	1	0.9066	0.0934	0.3032	6	6	0.4356	39
							2 W:Sham vs. 2 M:SCI	1	0.8443	0.1557	0.3032	6	6	0.7261	39
							2 W:Sham vs. 3 M:Sham	1	1.013	-0.01333	0.3032	6	6	0.06216	39
							2 W:Sham vs. 3 M:SCI	1	0.6358	0.3642	0.3032	6	6	1.699	39
							2 W:SCI vs. 1 M:Sham	0.9019	1.007	-0.105	0.318	6	5	0.467	39
							2 W:SCI vs. 1 M:SCI	0.9019	1.866	-0.9637	0.3032	6	6	4.495	39
							2 W:SCI vs. 2 M:Sham	0.9019	0.9066	-0.004687	0.3032	6	6	0.02186	39
							2 W:SCI vs. 2 M:SCI	0.9019	0.8443	0.05761	0.3032	6	6	0.2687	39
							2 W:SCI vs. 3 M:Sham	0.9019	1.013	-0.1114	0.3032	6	6	0.5196	39
							2 W:SCI vs. 3 M:SCI	0.9019	0.6358	0.2662	0.3032	6	6	1.241	39
							1 M:Sham vs. 1 M:SCI	1.007	1.866	-0.8587	0.318	5	6	3.818	39
							1 M:Sham vs. 2 M:Sham	1.007	0.9066	0.1003	0.318	5	6	0.4461	39
							1 M:Sham vs. 2 M:SCI	1.007	0.8443	0.1626	0.318	5	6	0.7232	39
							1 M:Sham vs. 3 M:Sham	1.007	1.013	-0.006393	0.318	5	6	0.02843	39
							1 M:Sham vs. 3 M:SCI	1.007	0.6358	0.3712	0.318	5	6	1.651	39
							1 M:SCI vs. 2 M:Sham	1.866	0.9066	0.959	0.3032	6	6	4.473	39
							1 M:SCI vs. 2 M:SCI	1.866	0.8443	1.021	0.3032	6	6	4.763	39
							1 M:SCI vs. 3 M:Sham	1.866	1.013	0.8523	0.3032	6	6	3.975	39
							1 M:SCI vs. 3 M:SCI	1.866	0.6358	1.23	0.3032	6	6	5.736	39
							2 M:Sham vs. 2 M:SCI	0.9066	0.8443	0.0623	0.3032	6	6	0.2905	39
							2 M:Sham vs. 3 M:Sham	0.9066	1.013	-0.1067	0.3032	6	6	0.4977	39
							2 M:Sham vs. 3 M:SCI	0.9066	0.6358	0.2709	0.3032	6	6	1.263	39
							2 M:SCI vs. 3 M:Sham	0.8443	1.013	-0.169	0.3032	6	6	0.7883	39
							2 M:SCI vs. 3 M:SCI	0.8443	0.6358	0.2086	0.3032	6	6	0.9727	39
							3 M:Sham vs. 3 M:SCI	1.013	0.6358	0.3776	0.3032	6	6	1.761	39

## Sheet: TNFα data
Table Analyzed	TNF Gene expression 2 Way						Simple effects	Compare cell means regardless of rows and columns								T-tests	Table Analyzed	TNFa Column		Table Analyzed	TNFa Column		Table Analyzed	TNFa Column		Table Analyzed	TNFa Column
Two-way ANOVA	Ordinary							Number of families	1								Column B	2 W SCI		Column D	1 M SCI		Column F	2 M SCI		Column H	3 M SCI
Alpha	0.05							Number of comparisons per family	28								vs.	vs.		vs.	vs.		vs.	vs.		vs.	vs.
								Alpha	0.05								Column A	2 W Sham		Column C	1 M Sham		Column E	2 M Sham		Column G	3 M Sham
Source of Variation	% of total variation	P value	P value summary	Significant?
Interaction	18.02	0.0144	*	Yes				Tukey's multiple comparisons test	Mean Diff.	95.00% CI of diff.	Significant?	Summary	Adjusted P Value				Unpaired t test			Unpaired t test			Unpaired t test			Unpaired t test
Time	15.59	0.0257	*	Yes													P value	0.9233		P value	0.0031		P value	0.3967		P value	0.4964
Surgery	5.944	0.0543	ns	No				2 W:Sham vs. 2 W:SCI	0.01598	-0.6181 to 0.6501	No	ns	>0.9999				P value summary	ns		P value summary	**		P value summary	ns		P value summary	ns
								2 W:Sham vs. 1 M:Sham	0.02128	-0.6128 to 0.6554	No	ns	>0.9999				Significantly different (P < 0.05)?	No		Significantly different (P < 0.05)?	Yes		Significantly different (P < 0.05)?	No		Significantly different (P < 0.05)?	No
ANOVA table	SS	DF	MS	F (DFn, DFd)	P value			2 W:Sham vs. 1 M:SCI	-0.7286	-1.363 to -0.09452	Yes	*	0.0147				One- or two-tailed P value?	Two-tailed		One- or two-tailed P value?	Two-tailed		One- or two-tailed P value?	Two-tailed		One- or two-tailed P value?	Two-tailed
Interaction	1.407	3	0.4691	F (3, 40) = 3.974	P=0.0144			2 W:Sham vs. 2 M:Sham	0.07366	-0.5605 to 0.7078	No	ns	>0.9999				t, df	t=0.09872, df=10		t, df	t=3.881, df=10		t, df	t=0.8855, df=10		t, df	t=0.7059, df=10
Time	1.217	3	0.4058	F (3, 40) = 3.437	P=0.0257			2 W:Sham vs. 2 M:SCI	-0.1258	-0.7599 to 0.5083	No	ns	0.9981
Surgery	0.4643	1	0.4643	F (1, 40) = 3.933	P=0.0543			2 W:Sham vs. 3 M:Sham	-0.02715	-0.6613 to 0.6070	No	ns	>0.9999				How big is the difference?			How big is the difference?			How big is the difference?			How big is the difference?
Residual	4.722	40	0.1181					2 W:Sham vs. 3 M:SCI	0.1194	-0.5147 to 0.7536	No	ns	0.9987				Mean of column A	1		Mean of column C	0.9787		Mean of column E	0.9263		Mean of column G	1.027
								2 W:SCI vs. 1 M:Sham	0.005299	-0.6288 to 0.6394	No	ns	>0.9999				Mean of column B	0.984		Mean of column D	1.729		Mean of column F	1.126		Mean of column H	0.8806
Difference between column means								2 W:SCI vs. 1 M:SCI	-0.7446	-1.379 to -0.1105	Yes	*	0.0118				Difference between means (B - A) ± SEM	-0.01598 ± 0.1619		Difference between means (D - C) ± SEM	0.7499 ± 0.1932		Difference between means (F - E) ± SEM	0.1995 ± 0.2253		Difference between means (H - G) ± SEM	-0.1466 ± 0.2077
Mean of Sham	0.9831							2 W:SCI vs. 2 M:Sham	0.05767	-0.5764 to 0.6918	No	ns	>0.9999				95% confidence interval	-0.3767 to 0.3448		95% confidence interval	0.3194 to 1.180		95% confidence interval	-0.3024 to 0.7014		95% confidence interval	-0.6093 to 0.3161
Mean of SCI	1.18							2 W:SCI vs. 2 M:SCI	-0.1418	-0.7759 to 0.4923	No	ns	0.996				R squared (eta squared)	0.0009737		R squared (eta squared)	0.601		R squared (eta squared)	0.07272		R squared (eta squared)	0.04746
Difference between means	-0.1967							2 W:SCI vs. 3 M:Sham	-0.04313	-0.6772 to 0.5910	No	ns	>0.9999
SE of difference	0.09919							2 W:SCI vs. 3 M:SCI	0.1035	-0.5306 to 0.7376	No	ns	0.9995				F test to compare variances			F test to compare variances			F test to compare variances			F test to compare variances
95% CI of difference	-0.3972 to 0.003766							1 M:Sham vs. 1 M:SCI	-0.7499	-1.384 to -0.1158	Yes	*	0.0109				F, DFn, Dfd	7.406, 5, 5		F, DFn, Dfd	2.582, 5, 5		F, DFn, Dfd	1.172, 5, 5		F, DFn, Dfd	1.318, 5, 5
								1 M:Sham vs. 2 M:Sham	0.05237	-0.5817 to 0.6865	No	ns	>0.9999				P value	0.0464		P value	0.3211		P value	0.8661		P value	0.7695
Data summary								1 M:Sham vs. 2 M:SCI	-0.1471	-0.7812 to 0.4870	No	ns	0.995				P value summary	*		P value summary	ns		P value summary	ns		P value summary	ns
Number of columns (Surgery)	2							1 M:Sham vs. 3 M:Sham	-0.04843	-0.6825 to 0.5857	No	ns	>0.9999				Significantly different (P < 0.05)?	Yes		Significantly different (P < 0.05)?	No		Significantly different (P < 0.05)?	No		Significantly different (P < 0.05)?	No
Number of rows (Time)	4							1 M:Sham vs. 3 M:SCI	0.09817	-0.5359 to 0.7323	No	ns	0.9996
Number of values	48							1 M:SCI vs. 2 M:Sham	0.8023	0.1682 to 1.436	Yes	**	0.0052				Data analyzed			Data analyzed			Data analyzed			Data analyzed
								1 M:SCI vs. 2 M:SCI	0.6028	-0.03129 to 1.237	No	ns	0.0727				Sample size, column A	6		Sample size, column C	6		Sample size, column E	6		Sample size, column G	6
								1 M:SCI vs. 3 M:Sham	0.7015	0.06737 to 1.336	Yes	*	0.0211				Sample size, column B	6		Sample size, column D	6		Sample size, column F	6		Sample size, column H	6
								1 M:SCI vs. 3 M:SCI	0.8481	0.2140 to 1.482	Yes	**	0.0027
								2 M:Sham vs. 2 M:SCI	-0.1995	-0.8336 to 0.4346	No	ns	0.9709
								2 M:Sham vs. 3 M:Sham	-0.1008	-0.7349 to 0.5333	No	ns	0.9996
								2 M:Sham vs. 3 M:SCI	0.04579	-0.5883 to 0.6799	No	ns	>0.9999
								2 M:SCI vs. 3 M:Sham	0.09866	-0.5354 to 0.7328	No	ns	0.9996
								2 M:SCI vs. 3 M:SCI	0.2453	-0.3888 to 0.8794	No	ns	0.9159
								3 M:Sham vs. 3 M:SCI	0.1466	-0.4875 to 0.7807	No	ns	0.9952
								Test details	Mean 1	Mean 2	Mean Diff.	SE of diff.	N1	N2	q	DF
								2 W:Sham vs. 2 W:SCI	1	0.984	0.01598	0.1984	6	6	0.1139	40
								2 W:Sham vs. 1 M:Sham	1	0.9787	0.02128	0.1984	6	6	0.1517	40
								2 W:Sham vs. 1 M:SCI	1	1.729	-0.7286	0.1984	6	6	5.194	40
								2 W:Sham vs. 2 M:Sham	1	0.9263	0.07366	0.1984	6	6	0.5251	40
								2 W:Sham vs. 2 M:SCI	1	1.126	-0.1258	0.1984	6	6	0.8969	40
								2 W:Sham vs. 3 M:Sham	1	1.027	-0.02715	0.1984	6	6	0.1935	40
								2 W:Sham vs. 3 M:SCI	1	0.8806	0.1194	0.1984	6	6	0.8515	40
								2 W:SCI vs. 1 M:Sham	0.984	0.9787	0.005299	0.1984	6	6	0.03777	40
								2 W:SCI vs. 1 M:SCI	0.984	1.729	-0.7446	0.1984	6	6	5.308	40
								2 W:SCI vs. 2 M:Sham	0.984	0.9263	0.05767	0.1984	6	6	0.4112	40
								2 W:SCI vs. 2 M:SCI	0.984	1.126	-0.1418	0.1984	6	6	1.011	40
								2 W:SCI vs. 3 M:Sham	0.984	1.027	-0.04313	0.1984	6	6	0.3075	40
								2 W:SCI vs. 3 M:SCI	0.984	0.8806	0.1035	0.1984	6	6	0.7376	40
								1 M:Sham vs. 1 M:SCI	0.9787	1.729	-0.7499	0.1984	6	6	5.346	40
								1 M:Sham vs. 2 M:Sham	0.9787	0.9263	0.05237	0.1984	6	6	0.3734	40
								1 M:Sham vs. 2 M:SCI	0.9787	1.126	-0.1471	0.1984	6	6	1.049	40
								1 M:Sham vs. 3 M:Sham	0.9787	1.027	-0.04843	0.1984	6	6	0.3453	40
								1 M:Sham vs. 3 M:SCI	0.9787	0.8806	0.09817	0.1984	6	6	0.6998	40
								1 M:SCI vs. 2 M:Sham	1.729	0.9263	0.8023	0.1984	6	6	5.719	40
								1 M:SCI vs. 2 M:SCI	1.729	1.126	0.6028	0.1984	6	6	4.297	40
								1 M:SCI vs. 3 M:Sham	1.729	1.027	0.7015	0.1984	6	6	5.001	40
								1 M:SCI vs. 3 M:SCI	1.729	0.8806	0.8481	0.1984	6	6	6.046	40
								2 M:Sham vs. 2 M:SCI	0.9263	1.126	-0.1995	0.1984	6	6	1.422	40
								2 M:Sham vs. 3 M:Sham	0.9263	1.027	-0.1008	0.1984	6	6	0.7186	40
								2 M:Sham vs. 3 M:SCI	0.9263	0.8806	0.04579	0.1984	6	6	0.3265	40
								2 M:SCI vs. 3 M:Sham	1.126	1.027	0.09866	0.1984	6	6	0.7034	40
								2 M:SCI vs. 3 M:SCI	1.126	0.8806	0.2453	0.1984	6	6	1.748	40
								3 M:Sham vs. 3 M:SCI	1.027	0.8806	0.1466	0.1984	6	6	1.045	40

## Sheet: CXCL1 data
Table Analyzed	CXCL1 Gene expression 2 Way						Table Analyzed	CXCL1 Column			Table Analyzed	CXCL1 Column		Table Analyzed	CXCL1 Column		Table Analyzed	CXCL1 Column
Two-way ANOVA	Ordinary						Column B	2 W SCI			Column D	1 M SCI		Column F	2 M SCI		Column H	3 M SCI
Alpha	0.05						vs.	vs.			vs.	vs.		vs.	vs.		vs.	vs.
							Column A	2 W Sham			Column C	1 M Sham		Column E	2 M Sham		Column G	3 M Sham
Source of Variation	% of total variation	P value	P value summary	Significant?
Interaction	11.07	0.1275	ns	No			Unpaired t test				Unpaired t test			Unpaired t test			Unpaired t test
Time	15.61	0.05	ns	No			P value	0.8835			P value	0.1343		P value	0.6448		P value	0.0103
Surgery	0.004031	0.9628	ns	No			P value summary	ns			P value summary	ns		P value summary	ns		P value summary	*
							Significantly different (P < 0.05)?	No			Significantly different (P < 0.05)?	No		Significantly different (P < 0.05)?	No		Significantly different (P < 0.05)?	Yes
ANOVA table	SS	DF	MS	F (DFn, DFd)	P value		One- or two-tailed P value?	Two-tailed			One- or two-tailed P value?	Two-tailed		One- or two-tailed P value?	Two-tailed		One- or two-tailed P value?	Two-tailed
Interaction	2.4	3	0.8	F (3, 40) = 2.013	P=0.1275		t, df	t=0.1504, df=10			t, df	t=1.629, df=10		t, df	t=0.4752, df=10		t, df	t=3.154, df=10
Time	3.384	3	1.128	F (3, 40) = 2.839	P=0.0500
Surgery	0.000874	1	0.000874	F (1, 40) = 0.002199	P=0.9628		How big is the difference?				How big is the difference?			How big is the difference?			How big is the difference?
Residual	15.9	40	0.3974				Mean of column A	1			Mean of column C	1.013		Mean of column E	1.182		Mean of column G	0.9927
							Mean of column B	0.9572			Mean of column D	1.517		Mean of column F	1.444		Mean of column H	0.3031
Difference between column means							Difference between means (B - A) ± SEM	-0.04283 ± 0.2848			Difference between means (D - C) ± SEM	0.5040 ± 0.3093		Difference between means (F - E) ± SEM	0.2626 ± 0.5525		Difference between means (H - G) ± SEM	-0.6896 ± 0.2186
Mean of Sham	1.047						95% confidence interval	-0.6775 to 0.5918			95% confidence interval	-0.1853 to 1.193		95% confidence interval	-0.9685 to 1.494		95% confidence interval	-1.177 to -0.2024
Mean of SCI	1.055						R squared (eta squared)	0.002256			R squared (eta squared)	0.2098		R squared (eta squared)	0.02209		R squared (eta squared)	0.4987
Difference between means	-0.008534
SE of difference	0.182						F test to compare variances				F test to compare variances			F test to compare variances			F test to compare variances
95% CI of difference	-0.3763 to 0.3593						F, DFn, Dfd	2.656, 5, 5			F, DFn, Dfd	2.515, 5, 5		F, DFn, Dfd	3.582, 5, 5		F, DFn, Dfd	4.293, 5, 5
							P value	0.3073			P value	0.3343		P value	0.1877		P value	0.1357
Data summary							P value summary	ns			P value summary	ns		P value summary	ns		P value summary	ns
Number of columns (Surgery)	2						Significantly different (P < 0.05)?	No			Significantly different (P < 0.05)?	No		Significantly different (P < 0.05)?	No		Significantly different (P < 0.05)?	No
Number of rows (Time)	4
Number of values	48						Data analyzed				Data analyzed			Data analyzed			Data analyzed
							Sample size, column A	6			Sample size, column C	6		Sample size, column E	6		Sample size, column G	6
							Sample size, column B	6			Sample size, column D	6		Sample size, column F	6		Sample size, column H	6
